# Supplementary material for: Oxytocin Receptor Binding Sites in the Periphery of the Neonatal Prairie Vole
Source: Front Neurosci. 2019 May 24;13:474. doi: 10.3389/fnins.2019.00474 (PMC6542991; doi:10.3389/fnins.2019.00474)
Supplement: Table S1 — OXTR ligand binding density measurements in tissue sections after exposure to 0.05 nM radioactive ligand in male and female neonatal prairie voles competed with 0 nM or 1000 nM OXT. Net values represent the difference between 0 nM and 1000 nM competition and are used to demonstrate ligand specificity. [file Table_1.XLSX]

## Sheet: Sheet1
	Voles													Voles
	0 nM OXT Competition						1000 nM OXT Competition							Net Values (0 nM - 1000 nM OXT)
	Males			Females			Males			Females				Males			Females
SubjectID	A	B	C	D	E	F	A	B	C	D	E	F		A	B	C	D	E	F
Tooth	0.0533	0.0497	0.065	0.0719	0.0654	0.0504	0.0261	0.0557	0.0404	0.0552	0.0577	0.0509	Tooth	0.0272	-0.006	0.0246	0.0167	0.0077	-0.0005
Whiskers	0.0903	0.0745	0.0632	0.1345	0.0694	0.1022	0.0831	0.1039	0.0633	0.0908	0.101	0.0757	Whiskers	0.0072	-0.0294	-0.0001	0.0437	-0.0316	0.0265
Mouth	0.159	0.078	0.1272	0.1516	0.0936	0.0845	0.1191	0.0901	0.0983	0.1228	0.1049	0.0729	Mouth	0.0399	-0.0121	0.0289	0.0288	-0.0113	0.0116
Eyes	0.2476	0.4074	0.2661	0.3016	0.3416	0.3786	0.1603	0.2845	0.1954	0.1996	0.2351	0.3143	Eyes	0.0873	0.1229	0.0707	0.102	0.1065	0.0643
Olfactory	0.0464	0.0405	0.0474	0.0512	0.043	0.0511	0.0369	0.0452	0.0264	0.0288	0.0258	0.0414	Olfactory	0.0095	-0.0047	0.021	0.0224	0.0172	0.0097
Adrenal	0.0783	0.2295	0.1473	0.1711	0.2118	0.4609	0.1095	0.1295	0.1534	0.0812	0.1686	0.2691	Adrenal	-0.0312	0.1	-0.0061	0.0899	0.0432	0.1918
Anogenital	0.0946	0.0722	0.0645	0.1507	0.087	0.0947	0.0663	0.0512	0.0498	0.1121	0.0553	0.0514	Anogenital	0.0283	0.021	0.0147	0.0386	0.0317	0.0433
Liver	0.1376	0.3395	0.1899	0.1087	0.2636	0.0961	0.1263	0.28	0.2092	0.1049	0.224	0.0913	Liver	0.0113	0.0595	-0.0193	0.0038	0.0396	0.0048
Brown Fat	0.1477	0.1974	0.2082	0.2148	0.3559	0.5452	0.0989	0.1616	0.2635	0.0709	0.2316	0.2911	Brown Fat	0.0488	0.0358	-0.0553	0.1439	0.1243	0.2541
